# Supplementary material for: Urine Protein/Creatinine Ratios during Labor: A Prospective Observational Study
Source: PLoS One. 2016 Aug 1;11(8):e0160453. doi: 10.1371/journal.pone.0160453 (PMC4968820; doi:10.1371/journal.pone.0160453)
Supplement: S2 File — (XLSX) [file pone.0160453.s002.xlsx]

## Sheet: Sheet1
Patient #	Elevated	Cath_yes	PP_only	Samples	Age	Gravida	Parity	GA	Race	BMI	Labor	Route	NAA	Sex	Wt	1min	5min	SamID	One_time	One_way	One_dip	One_Pro	One_Cr	One_ProCr	SamID	Two_time	Two_way	Two_dip	Two_Pro	Two_Cr	Two_ProCr	SamID	Three_time	Three_way	Three_dip	Three_Pro	Three_Cr	Three_ProCr	SamID	Four_time	Four_way	Four_dip	Four_Pro	Four_Cr	Four_ProCr	SamID	Five_time	Five_way	Five_dip
1	No	NA	NA	5	34	5	2	41.3	White	31.3	Yes	Vag	Yes	Female	3895	8	9	1	-370	CC	Neg	7	199.6	0.0350701	2	-25	Cath	Neg	13	157.1	0.0827	3	60	Cath	Neg	18	128.7	0.13986	4	774	Cath	Trace	NA	NA	0.0827498	5	1540	Cath	Neg
2	Yes	Yes	Yes	5	29	1	0	40.2	White	28.3	Yes	CS	Yes	Female	3780	8	9	1	-674	Cath	Trace	9	56.9	0.158172	2	-401	Cath	Trace	7	82.3	0.0850547	3	242	Cath	Neg	13	8.6	1.51163	4	752	Cath	Trace	0	219.6	0	5	1840	Cath	Neg
3	Yes	Yes	No	4	37	2	1	39	White	29.3	No	CS	Yes	Female	3755	8	9	1	-18	Cath	Neg	9	7.8	1.15385	2	NA	NA	NA	NA	NA	NA	3	132	Cath	Trace	14	124.3	0.112631	4	762	Cath	Neg	12	42.4	0.283019	5	1232	Cath	Neg
4	No	NA	NA	2	28	4	2	38.6	White	30.3	Yes	Vag	Yes	Male	3380	9	9	1	-391	CC	Trace	5	72.3	0.0691563	2	-226	Cath	Trace	8	41.3	0.193705	3	NA	NA	NA	NA	NA	NA	4	NA	NA	NA	NA	NA	NA	5	NA	NA	NA
5	Yes	Yes	NA	5	36	1	0	41.2	White	26.1	Yes	CS	Yes	Male	3540	9	9	1	-486	Cath	Neg	19	46.6	0.407725	2	39	Cath	Trace	11	29	0.37931	3	109	Cath	Neg	8	19.9	0.40201	4	728	Cath	Neg	8	18.7	0.427807	5	1419	CC	Neg
6	Yes	No	Yes	5	35	3	2	40.6	White	36.9	Yes	Vag	Yes	Male	3645	9	9	1	-727	Cath	Trace	11	105.4	0.104364	2	-473	Cath	Neg	9	60.2	0.149502	3	66	CC	NA	301	42.6	7.06573	4	1013	CC	Neg	22	109.9	0.200182	5	1462	CC	Trace
7	Yes	Yes	No	5	32	2	1	41	White	31.3015	Yes	Vag	Yes	Male	3685	9	9	1	-304	Cath	Neg	9	21.4	0.420561	2	-97	Cath	Trace	12	89.4	0.134228	3	112	CC	Neg	49	99.3	0.493454	4	738	CC	Neg	18	35.5	0.507042	5	1478	CC	Trace
8	Yes	No	No	3	35	1	0	40.6	White	23	Yes	Vag	Yes	Female	3095	8	8	1	-530	CC	Neg	11	25.1	0.438	2	-100	Cath	Neg	0	73.9	0	3	NA	NA	NA	NA	NA	NA	4	1130	CC	Neg	37	67.9	0.544919	5	1790	CC	Neg
9	Yes	No	Yes	1	20	1	0	40.2	Hispanic	32.5	Yes	Vag	Yes	Female	3380	7	9	1	NA	NA	NA	NA	NA	NA	2	NA	NA	NA	NA	NA	NA	3	NA	NA	NA	NA	NA	NA	4	983	CC	1	36	78.6	0.458015	5	NA	NA	NA
10	Yes	Yes	Yes	4	32	1	0	37.1	Hispanic	34.2	Yes	Vag	Yes	Male	2875	9	9	1	-256	Cath	Neg	9	66.3	0.135747	2	NA	NA	NA	NA	NA	NA	3	89	Cath	NA	50	53.4	0.93633	4	764	CC	Trace	21	70.7	0.29703	5	1724	CC	Neg
11	Yes	No	Yes	3	34	3	1	41.1	White	30.9074	Yes	Vag	Yes	Female	3500	8	9	1	-160	CC	Trace	0	142.4	0	2	-20	Cath	Trace	7	113.7	0.0615655	3	NA	NA	NA	NA	NA	NA	4	535	CC	Trace	34	40.8	0.833333	5	NA	NA	NA
12	Yes	Yes	No	3	29	2	1	39.2	White	36.8	No	CS	Yes	Male	3665	9	9	1	-17	Cath	Neg	8	17.5	0.457143	2	NA	NA	NA	NA	NA	NA	3	173	Cath	Trace	0	102.3	0	4	637	Cath	Trace	7	43.8	0.159817	5	NA	NA	NA
13	Yes	Yes	Yes	5	21	1	0	40.2	Hispanic	31.2	Yes	CS	Yes	Female	3795	8	9	1	-545	Cath	Neg	8	43.7	0.183066	2	-35	Cath	Neg	10	49	0.204082	3	55	Cath	Neg	14	44.3	0.316027	4	765	CC	Neg	14	177.9	0.0786959	5	1390	CC	Neg
14	Yes	Yes	Yes	5	31	1	0	42	White	26.5	Yes	Vag	Yes	Male	3410	8	9	1	-377	Cath	Neg	7	162.4	0.0431034	2	-67	Cath	Neg	11	64.3	0.171073	3	303	CC	2	62	31.6	1.96203	4	851	Cath	Neg	26	125.4	0.207337	5	1433	Cath	Neg
15	Yes	Yes	Yes	4	36	1	0	41.3	White	33.8	Yes	CS	Yes	Male	3520	7	8	1	-1118	CC	Trace	0	79.3	0	2	-889	Cath	Trace	0	158.4	0	3	NA	NA	NA	NA	NA	NA	4	673	Cath	Neg	35	32.9	1.06383	5	1783	NA	NA
16	Yes	Yes	No	3	30	4	2	39.2	White	32.2	No	CS	Yes	Female	3365	8	9	1	-40	Cath	Neg	11	22.3	0.493274	2	NA	NA	NA	NA	NA	NA	3	60	Cath	Trace	24	50.5	0.475248	4	1190	CC	Neg	20	23.1	0.865801	5	NA	NA	NA
17	Yes	Yes	Yes	4	39	2	1	39.2	White	33.1	No	CS	Yes	Female	3950	8	9	1	-9	Cath	Trace	15	148.4	0.101078	2	NA	NA	NA	NA	NA	NA	3	141	Cath	Neg	12	11.4	1.05263	4	711	Cath	3	12	34.8	0.344828	5	1611	CC	Neg
18	Yes	Yes	No	3	29	1	0	39.6	White	38.8	Yes	Vag	Yes	Female	3095	8	9	1	-1000	Cath	Neg	17	45.5	0.373626	2	-265	Cath	Trace	40	36.4	1.0989	3	150	CC	1	89	14.5	6.13793	4	NA	NA	NA	NA	NA	NA	5	NA	NA	NA
19	Yes	Yes	No	3	22	1	0	39.3	Hispanic	23.8	Yes	Vag	Yes	Female	3160	9	9	1	-512	Cath	Neg	9	35.5	0.253521	2	-185	Cath	Neg	16	38.2	0.418848	3	78	Cath	Neg	14	33.6	0.416667	4	NA	NA	NA	NA	NA	NA	5	NA	NA	NA
20	Yes	Yes	No	3	32	1	0	41.2	White	31.3	Yes	CS	Yes	Female	3510	7	8	1	-326	CC	Neg	19	55.3	0.34358	2	-51	Cath	Trace	20	74.7	0.267738	3	99	Cath	1	265	102.6	2.58285	4	NA	NA	NA	NA	NA	NA	5	NA	NA	NA
21	Yes	Yes	No	2	32	1	0	39.2	White	28.7	Yes	CS	Yes	Male	3000	8	9	1	-714	CC	Trace	12	32.1	0.373832	2	-369	Cath	Neg	12	32.8	0.365854	3	NA	NA	NA	NA	NA	NA	4	NA	NA	NA	NA	NA	NA	5	NA	NA	NA
22	Yes	Yes	No	3	32	3	2	40.1	Hispanic	31.3	Yes	CS	Yes	Female	3220	8	9	1	-566	CC	Neg	10	64.4	0.15528	2	-21	Cath	Neg	22	34.9	0.630372	3	69	Cath	Neg	22	31.7	0.694006	4	NA	NA	NA	NA	NA	NA	5	NA	NA	NA
23	Yes	Yes	No	3	38	1	0	40.2	White	32.6	Yes	CS	Yes	Male	3950	4	8	1	-689	Cath	Trace	29	52.7	0.550285	2	-554	Cath	2	690	77.8	8.86889	3	NA	NA	NA	NA	NA	NA	4	1061	Cath	Trace	16	106.1	0.150801	5	NA	NA	NA
24	No	NA	NA	3	20	1	0	39.3	NA	24.5	Yes	Vag	Yes	Male	3080	9	9	1	-416	CC	Neg	0	70.3	0	2	-43	Cath	Trace	0	21.1	0	3	37	Cath	Neg	10	107.9	0.0926784	4	NA	NA	NA	NA	NA	NA	5	NA	NA	NA
25	Yes	Yes	No	3	22	2	0	40.5	Hispanic	29.2	Yes	Vag	Yes	Female	3260	NA	NA	1	-387	Cath	Neg	12	29.9	0.401338	2	-92	Cath	Neg	15	38.1	0.393701	3	33	Cath	Neg	16	39.6	0.40404	4	NA	NA	NA	NA	NA	NA	5	NA	NA	NA
26	No	NA	NA	4	27	1	0	40.3	NA	32.5	Yes	CS	Yes	Male	3630	8	9	1	-217	Cath	Trace	0	179.6	0	2	-7	Cath	2	12	221.6	0.0541516	3	60	Cath	1	7	183.1	0.0382305	4	613	Cath	Neg	6	61.4	0.0977199	5	NA	NA	NA
27	Yes	Yes	Yes	4	28	4	2	40.5	White	28.5	Yes	Vag	Yes	Female	3960	8	9	1	-419	CC	Neg	14	78	0.179487	2	-26	Cath	Neg	15	66.1	0.226929	3	119	Cath	Neg	17	50.6	0.335968	4	744	Cath	Trace	8	241.7	0.0330989	5	NA	NA	NA
28	Yes	Yes	No	3	32	1	0	41	White	35.3	Yes	Vag	Yes	Male	4055	9	9	1	-497	Cath	Trace	18	140.1	0.12848	2	-207	Cath	2	118	70.9	1.66432	3	58	Cath	Trace	36	62.1	0.57971	4	NA	NA	NA	NA	NA	NA	5	NA	NA	NA
29	Yes	Yes	Yes	4	37	5	1	39.2	Hispanic	37.4	No	CS	Yes	Male	3590	8	9	1	-19	Cath	Trace	6	113.9	0.0526778	2	NA	NA	NA	NA	NA	NA	3	86	Cath	Trace	15	29.1	0.515464	4	646	Cath	Trace	10	192.7	0.0518941	5	1311	Cath	Neg
30	Yes	Yes	Yes	3	34	3	1	39.3	White	39.1	No	CS	Yes	Female	3180	9	9	1	-34	Cath	Neg	6	65.1	0.0921659	2	NA	NA	NA	NA	NA	NA	3	119	Cath	Trace	36	47.2	0.762712	4	NA	NA	NA	NA	NA	NA	5	1040	Cath	Neg
31	Yes	Yes	No	3	41	4	3	40.2	Hispanic	28.1	Yes	Vag	Yes	Female	4060	9	9	1	-317	CC	Neg	10	48.2	0.207469	2	-47	Cath	Neg	13	34.6	0.375723	3	88	Cath	Neg	14	36	0.388889	4	NA	NA	NA	NA	NA	NA	5	NA	NA	NA
32	Yes	Yes	Yes	5	28	2	0	40.1	White	28	Yes	CS	Yes	Male	3640	9	9	1	-1043	CC	Neg	11	83.5	0.131737	2	-873	Cath	Trace	0	102	0	3	192	Cath	Neg	24	12.4	1.93548	4	567	Cath	Neg	24	31.1	0.771704	5	1527	Cath	Neg
33	No	NA	NA	3	23	3	0	39.6	White	32.9	Yes	Vag	Yes	Female	NA	8	9	1	-346	CC	Neg	5	68.6	0.0728863	2	-6	Cath	Trace	8	89.3	0.0895857	3	94	Cath	Trace	0	128.1	0	4	NA	NA	NA	NA	NA	NA	5	NA	NA	NA
34	No	NA	NA	2	39	5	3	39.1	White	24.9	No	CS	Yes	Female	3200	8	9	1	-19	Cath	Neg	0	115.4	0	2	NA	NA	NA	NA	NA	NA	3	51	Cath	Trace	6	93.2	0.0643777	4	671	Cath	Trace	0	162.9	0	5	NA	NA	NA
35	No	NA	NA	4	20	1	0	40	White	23.5	Yes	Vag	Yes	Male	3530	8	9	1	-485	Cath	Neg	7	48.5	0.14433	2	-319	Cath	Neg	9	46.3	0.194384	3	47	Cath	Trace	14	106.3	0.131703	4	725	Cath	2	29	170.8	0.169789	5	NA	NA	NA
36	Yes	Yes	No	4	30	4	2	39.4	White	32.8	No	CS	Yes	Male	3545	9	9	1	-23	Cath	Neg	9	26.3	0.342205	2	NA	NA	NA	NA	NA	NA	3	47	Cath	Neg	15	11.7	1.28205	4	112	Cath	Neg	15	7.7	1.94805	5	547	Cath	Neg
37	No	NA	NA	4	34	2	1	39.5	White	24.8	No	CS	Yes	Female	3505	9	9	1	-22	Cath	Trace	0	95.2	0	2	NA	NA	NA	NA	NA	NA	3	56	Cath	1	0	122.8	0	4	109	Cath	1	5	115.4	0.0433276	5	388	Cath	Trace
38	No	NA	NA	1	33	3	1	40.6	White	28.3	Yes	Vag	No	Female	3835	8	9	1	-523	CC	Neg	0	102.7	0	2	NA	NA	NA	NA	NA	NA	3	NA	NA	NA	NA	NA	NA	4	NA	NA	NA	NA	NA	NA	5	NA	NA	NA
39	No	NA	NA	3	25	1	0	41.2	White	54	Yes	CS	Yes	Female	3300	9	9	1	-875	Cath	Neg	0	75.1	0	2	NA	NA	NA	NA	NA	NA	3	NA	NA	NA	NA	NA	NA	4	680	Cath	Neg	0	195.4	0	5	1515	Cath	Neg
40	Yes	Yes	No	3	40	4	2	39	White	31.8	No	CS	Yes	Female	3660	9	9	1	-17	Cath	Neg	12	18.2	0.659341	2	NA	NA	NA	NA	NA	NA	3	83	Cath	Trace	14	39.3	0.356234	4	853	Cath	Neg	10	52	0.192308	5	NA	NA	NA
41	Yes	No	No	2	33	1	0	41.2	White	30.9	Yes	Vag	Yes	Female	3255	9	9	1	-1180	CC	Neg	25	36.7	0.681199	2	-160	Cath	Trace	0	173.7	0	3	NA	NA	NA	NA	NA	NA	4	NA	NA	NA	NA	NA	NA	5	NA	NA	NA
42	Yes	Yes	Yes	3	32	2	1	38.5	White	35.205	Yes	Vag	Yes	Male	3700	9	9	1	-450	Cath	Neg	0	91.8	0	2	1	Cath	Neg	13	32.9	0.395137	3	91	Cath	Trace	8	66.2	0.120846	4	NA	NA	NA	NA	NA	NA	5	NA	NA	NA
43	Yes	Yes	No	3	24	1	0	38.5	Hispanic	30.9	Yes	Vag	Yes	Female	3720	8	9	1	-515	Cath	Trace	22	48.3	0.455487	2	-128	Cath	Neg	20	41	0.487805	3	92	Cath	Trace	22	119	0.184874	4	NA	NA	NA	NA	NA	NA	5	NA	NA	NA
44	No	NA	NA	2	24	1	0	41.3	Hispanic	34.9	Yes	Vag	Yes	Male	3135	8	9	1	-1151	CC	Neg	18	72.8	0.247253	2	-121	Cath	Neg	7	94.4	0.0741525	3	NA	NA	NA	NA	NA	NA	4	NA	NA	NA	NA	NA	NA	5	NA	NA	NA
45	No	NA	NA	4	23	2	1	39.4	White	31.3	No	CS	Yes	Male	3150	9	9	1	-103	CC	Trace	0	91.1	0	2	47	Cath	Neg	0	74.1	0	3	167	Cath	Neg	0	95.4	0	4	707	Cath	Neg	8	109.7	0.0729262	5	NA	NA	NA
46	Yes	Yes	Yes	4	39	1	0	39.4	NA	30.6	No	CS	Yes	Male	3305	8	9	1	-95	Cath	Neg	7	65.2	0.107362	2	70	Cath	Neg	6	48.2	0.124481	3	265	Cath	Neg	14	16.1	0.869565	4	575	Cath	Neg	18	35.3	0.509915	5	NA	NA	NA
47	Yes	Yes	No	3	31	1	0	40.6	Hispanic	27	Yes	Vag	Yes	Female	3170	9	9	1	-500	Cath	Neg	20	11.1	1.8018	2	-220	Cath	Neg	19	19.6	0.969388	3	85	Cath	Trace	7	52.1	0.134357	4	NA	NA	NA	NA	NA	NA	5	NA	NA	NA
48	No	NA	NA	2	35	4	2	39.4	White	30.4	Yes	Vag	No	Male	3525	8	9	1	-78	Cath	Neg	6	102	0.0588235	2	NA	NA	NA	NA	NA	NA	3	62	Cath	Neg	9	50.8	0.177165	4	NA	NA	NA	NA	NA	NA	5	NA	NA	NA
49	No	NA	NA	1	34	2	1	41.1	White	28.5	Yes	Vag	Yes	Male	3980	5	9	1	-560	Cath	Neg	9	121.7	0.0739523	2	NA	NA	NA	NA	NA	NA	3	NA	NA	NA	NA	NA	NA	4	NA	NA	NA	NA	NA	NA	5	NA	NA	NA
50	Yes	Yes	N	4	30	2	1	39.1	White	31.0622	No	CS	Yes	Female	4750	8	9	1	-33	Cath	Neg	18	27.9	0.645161	2	42	Cath	Neg	18	25.7	0.700389	3	152	Cath	Neg	17	13.6	1.25	4	762	Cath	Neg	15	51	0.294118	5	NA	NA	NA
51	Yes	Yes	No	2	34	2	1	40.3	White	26.1	Yes	Vag	Yes	Male	2865	9	9	1	-362	CC	Neg	8	38.1	0.209974	2	-92	Cath	Neg	12	27.5	0.436364	3	NA	NA	NA	NA	NA	NA	4	NA	NA	NA	NA	NA	NA	5	NA	NA	NA
52	Yes	Yes	No	4	34	NA	NA	40	White	30.2	No	CS	Yes	Male	3690	8	9	1	-1398	Cath	Neg	19	21.8	0.87156	2	-1298	Cath	Neg	11	27.1	0.405904	3	-498	Cath	Neg	8	26.2	0.305344	4	177	Cath	Neg	14	25.4	0.551181	5	NA	NA	NA
53	Yes	Yes	No	4	35	2	1	39.1	White	35.6	No	CS	Yes	Female	3895	8	9	1	-28	Cath	Neg	11	20.5	0.536585	2	62	Cath	Neg	13	23.5	0.553191	3	377	Cath	Trace	0	167	0	4	732	Cath	Trace	0	103.8	0	5	NA	NA	NA
54	No	NA	NA	3	23	1	0	41.2	Black	47.4	Yes	CS	Yes	Female	3685	9	9	1	-814	CC	Neg	0	162.8	0	2	-98	Cath	Neg	0	164.7	0	3	161	Cath	Neg	18	62	0.290323	4	NA	NA	NA	NA	NA	NA	5	NA	NA	NA
55	Yes	Yes	No	3	32	4	0	39.4	White	37.9	Yes	Vag	Yes	Female	4500	9	10	1	-348	CC	Neg	23	33.7	0.682493	2	-58	Cath	Neg	15	49.5	0.30303	3	102	Cath	Neg	14	41.4	0.338164	4	NA	NA	NA	NA	NA	NA	5	NA	NA	NA
56	No	NA	NA	3	37	1	0	39.1	Black	31.9	Yes	Vag	Yes	Female	3515	8	9	1	-1752	CC	Neg	11	76.7	0.143416	2	-389	Cath	Trace	8	98.1	0.0815494	3	153	Cath	Trace	16	86.5	0.184971	4	NA	NA	NA	NA	NA	NA	5	NA	NA	NA
57	Yes	Yes	No	4	29	4	1	40.1	White	30.8	Yes	CS	Yes	Female	3215	8	9	1	-416	Cath	Neg	15	30.4	0.493421	2	-288	Cath	Trace	24	78.3	0.306513	3	59	Cath	2	488	160.5	3.0405	4	714	Cath	Trace	23	174.7	0.131654	5	NA	NA	NA
58	No	NA	NA	4	35	3	1	39	White	48.4	No	CS	Yes	Male	3395	8	9	1	-33	Cath	Neg	0	79.6	0	2	72	Cath	Trace	9	97.2	0.0925926	3	197	Cath	Trace	34	175.9	0.193292	4	717	Cath	Neg	0	73.3	0	5	NA	NA	NA
59	Yes	Yes	No	2	28	2	0	40.1	White	31	Yes	Vag	Yes	Male	3765	8	9	1	-775	CC	Neg	8	75.5	0.10596	2	-480	Cath	Neg	19	26	0.730769	3	NA	NA	NA	NA	NA	NA	4	NA	NA	NA	NA	NA	NA	5	NA	NA	NA
60	No	NA	NA	4	29	1	0	41.1	White	33.4	No	CS	Yes	Female	NA	8	9	1	-379	CC	Neg	14	47.7	0.293501	2	11	Cath	Neg	9	34.8	0.258621	3	341	Cath	Neg	14	47.1	0.29724	4	731	Cath	Neg	11	69.9	0.157368	5	NA	NA	NA
61	Yes	Yes	No	4	33	3	1	39.4	White	28.8	Yes	Vag	Yes	Male	4175	8	9	1	-991	CC	Neg	18	20.6	0.873786	2	-521	Cath	Neg	17	50.9	0.333988	3	29	Cath	1	101	52.4	1.92748	4	NA	NA	NA	17	18.1	0.939227	5	NA	NA	NA
62	Yes	No	No	1	36	3	1	41	White	23.7	Yes	Vag	No	Male	3520	8	9	1	-85	CC	Neg	17	18.1	0.939227	2	NA	NA	NA	NA	NA	NA	3	NA	NA	NA	NA	NA	NA	4	NA	NA	NA	NA	NA	NA	5	NA	NA	NA
63	Yes	No	No	1	28	2	1	41	Hispanic	26.4	Yes	Vag	No	Female	3055	9	9	1	-211	CC	Neg	13	36.8	0.353261	2	NA	NA	NA	NA	NA	NA	3	NA	NA	NA	NA	NA	NA	4	NA	NA	NA	NA	NA	NA	5	NA	NA	NA
64	No	NA	NA	3	29	3	1	41.4	White	23.3	Yes	Vag	Yes	Female	3390	9	9	1	-769	CC	Neg	0	152	0	2	-9	Cath	Trace	0	173.8	0	3	71	Cath	Trace	0	166.4	0	4	NA	NA	NA	NA	NA	NA	5	NA	NA	NA
65	Yes	Yes	No	3	30	4	2	40.4	White	46.6	Yes	Vag	Yes	Female	3360	8	9	1	-912	Cath	Neg	0	88.5	0	2	-706	Cath	1	29	92	0.315217	3	74	Cath	1	52	39.8	1.30653	4	NA	NA	NA	NA	NA	NA	5	NA	NA	NA
66	Yes	Yes	No	4	22	1	0	41.2	Hispanic	29.7	Yes	CS	Yes	Female	3700	9	9	1	-300	CC	Trace	0	229.6	0	2	-85	Cath	Trace	48	73.8	0.650407	3	74	Cath	2	106	91	1.16484	4	805	Cath	Neg	14	58.2	0.24055	5	NA	NA	NA
67	Yes	Yes	No	3	35	3	0	39.4	White	27.7	No	CS	Yes	Female	2880	8	9	1	-53	CC	Neg	13	43.2	0.300926	2	27	Cath	Neg	17	22.6	0.752212	3	117	Cath	Neg	16	27.9	0.573477	4	NA	NA	NA	NA	NA	NA	5	NA	NA	NA
68	Yes	Yes	No	3	25	2	1	38.3	White	28.5	Yes	Vag	Yes	Female	2980	8	9	1	-386	Cath	Neg	15	165.6	0.0905797	2	-11	Cath	Neg	16	35.9	0.445682	3	59	Cath	Neg	10	45.7	0.218818	4	NA	NA	NA	NA	NA	NA	5	NA	NA	NA
69	Yes	Yes	Yes	3	28	1	0	38	NA	32.4	Yes	Vag	Yes	Male	3785	8	9	1	-720	CC	Neg	5	84.9	0.0588928	2	-75	Cath	Trace	11	65.6	0.167683	3	35	Cath	Trace	15	49.3	0.30426	4	NA	NA	NA	NA	NA	NA	5	NA	NA	NA
70	No	NA	NA	3	34	2	1	39	Hispanic	34.8	No	CS	Yes	Female	3530	9	9	1	-97	CC	Neg	0	172.5	0	2	53	Cath	Neg	10	69.4	0.144092	3	113	Cath	Neg	7	81	0.0864198	4	NA	NA	NA	NA	NA	NA	5	NA	NA	NA
71	Yes	Yes	No	4	28	2	0	41	White	37.2	Yes	CS	Yes	Male	4535	8	9	1	-455	CC	Neg	19	19.2	0.989583	2	-15	Cath	2	229	115.4	1.9844	3	50	Cath	2	188	113.1	1.66225	4	355	Cath	Neg	12	47.1	1.66225	5	NA	NA	NA
72	No	NA	NA	1	27	3	0	41.5	White	32.9	Yes	Vag	Yes	Female	3760	7	9	1	-535	CC	Neg	0	92.9	0	2	NA	NA	NA	NA	NA	NA	3	NA	NA	NA	NA	NA	NA	4	NA	NA	NA	NA	NA	NA	5	NA	NA	NA
73	Yes	No	No	2	35	7	5	40.3	Hispanic	41.2	Yes	Vag	No	Female	4055	8	9	1	-306	CC	Neg	12	29	0.413793	2	NA	NA	NA	NA	NA	NA	3	159	CC	Neg	8	31.7	0.252366	4	NA	NA	NA	NA	NA	NA	5	NA	NA	NA
74	No	NA	NA	2	32	1	0	40.4	White	36.9	Yes	Vag	Yes	Female	2535	8	9	1	NA	NA	NA	NA	NA	NA	2	-218	Cath	Neg	0	107.9	0	3	67	Cath	Neg	0	137	0	4	NA	NA	NA	NA	NA	NA	5	NA	NA	NA
75	No	NA	NA	1	35	1	0	38	White	28.7	Yes	Vag	Yes	Male	3075	8	9	1	-202	Cath	Neg	6	68.6	0.0874636	2	NA	NA	NA	NA	NA	NA	3	NA	NA	NA	NA	NA	NA	4	NA	NA	NA	NA	NA	NA	5	NA	NA	NA
76	No	NA	NA	2	28	2	0	41.2	White	35.9	Yes	Vag	Yes	Male	4115	8	9	1	NA	NA	NA	NA	NA	NA	2	-222	Cath	Trace	10	217.2	0.0460405	3	60	Cath	Trace	9	313.5	0.0287081	4	NA	NA	NA	NA	NA	NA	5	NA	NA	NA
77	No	NA	NA	3	27	2	0	37	White	32.6	Yes	Vag	Yes	Female	3290	8	9	1	-1429	CC	Trace	0	243.1	0	2	-469	Cath	Neg	14	66	0.212121	3	131	Cath	Neg	13	51.6	0.251938	4	NA	NA	NA	NA	NA	NA	5	NA	NA	NA
78	Yes	Yes	No	3	28	1	0	41.3	White	28.3	Yes	Vag	Yes	Male	3365	9	9	1	-1068	CC	Neg	12	30.8	0.38961	2	-407	Cath	Neg	9	84.3	0.106762	3	27	Cath	Trace	95	108.6	0.87477	4	NA	NA	NA	NA	NA	NA	5	NA	NA	NA
79	No	NA	NA	1	27	1	0	40.4	White	30.2	Yes	Vag	No	Female	3475	8	9	1	-633	CC	Neg	8	31.2	0.25641	2	NA	NA	NA	NA	NA	NA	3	NA	NA	NA	NA	NA	NA	4	NA	NA	NA	NA	NA	NA	5	NA	NA	NA
80	No	NA	NA	1	27	2	1	37.6	Indian	30.7	Yes	Vag	Yes	Male	3165	9	9	1	-279	CC	Neg	10	172.5	0.057971	2	NA	NA	NA	NA	NA	NA	3	NA	NA	NA	NA	NA	NA	4	NA	NA	NA	NA	NA	NA	5	NA	NA	NA
81	Yes	Yes	Yes	4	40	5	2	39.5	White	29.4	No	CS	Yes	Female	3435	9	9	1	-29	Cath	Neg	7	56.7	0.123457	2	56	Cath	Neg	9	67.2	0.133929	3	216	Cath	Trace	39	174.9	0.222985	4	1106	Cath	Trace	11	29.7	0.37037	5	NA	NA	NA
82	Yes	Yes	Yes	4	33	2	1	39.1	Hispanic	21.5	No	CS	Yes	Female	3595	8	9	1	15	Cath	Neg	6	49.8	0.120482	2	60	Cath	Trace	17	60.7	0.280066	3	295	Cath	Neg	11	115.7	0.0950735	4	955	Cath	Neg	13	29.1	0.446735	5	NA	NA	NA
83	Yes	Yes	Yes	2	31	1	0	41.1	White	27.6	Yes	CS	Yes	Female	3540	9	9	1	-1614	CC	Neg	9	77.8	0.115681	2	NA	NA	NA	NA	NA	NA	3	126	Cath	Neg	318	65.1	4.88479	4	NA	NA	NA	NA	NA	NA	5	NA	NA	NA
84	Yes	Yes	Yes	3	27	1	0	38.4	White	25.6	Yes	Vag	Yes	Male	2370	3	8	1	-593	CC	Neg	5	71.6	0.0698324	2	-53	Cath	Neg	8	31.9	0.250784	3	87	Cath	Neg	9	25.2	0.357143	4	NA	NA	NA	NA	NA	NA	5	NA	NA	NA
85	Yes	Yes	No	2	19	1	0	40	White	34.9	Yes	Vag	Yes	Female	3575	6	9	1	-345	Cath	Neg	9	25.2	0.357143	2	-45	Cath	Neg	9	18.5	0.486486	3	NA	NA	NA	NA	NA	NA	4	NA	NA	NA	NA	NA	NA	5	NA	NA	NA
86	No	NA	NA	1	35	6	4	37.2	Hispanic	29.3	Yes	Vag	Yes	Female	2660	8	9	1	-1086	CC	Neg	7	37.1	0.188679	2	NA	NA	NA	NA	NA	NA	3	NA	NA	NA	NA	NA	NA	4	NA	NA	NA	NA	NA	NA	5	NA	NA	NA
87	No	NA	NA	2	21	2	0	39.4	Hispanic	27	Yes	Vag	Yes	Male	3510	9	9	1	-327	Cath	Trace	11	175.2	0.0627854	2	-112	Cath	Trace	7	141.5	0.04947	3	NA	NA	NA	NA	NA	NA	4	NA	NA	NA	NA	NA	NA	5	NA	NA	NA
88	Yes	Yes	Yes	3	44	2	0	40.1	White	29.8	Yes	CS	Yes	Female	3785	8	8	1	-1043	Cath	Neg	10	48.3	0.207039	2	-203	Cath	Trace	39	130.2	0.299539	3	172	Cath	NA	32	38.2	0.837696	4	NA	NA	NA	NA	NA	NA	5	NA	NA	NA
89	Yes	No	No	3	27	1	0	38	White	29.5	Yes	Vag	Yes	Male	2945	8	9	1	-290	CC	Neg	8	23.7	0.337553	2	-95	Cath	Trace	7	83.8	0.0835322	3	100	Cath	Trace	7	82.4	0.0849515	4	NA	NA	NA	NA	NA	NA	5	NA	NA	NA
90	Yes	Yes	No	3	38	3	2	38.4	White	24.9	Yes	Vag	Yes	Female	3040	9	9	1	-502	CC	Neg	0	82.1	0	2	-47	Cath	Neg	8	15.9	0.503145	3	68	Cath	Neg	7	31	0.225806	4	NA	NA	NA	NA	NA	NA	5	NA	NA	NA
91	No	NA	NA	3	32	4	1	39.1	White	32.6	No	CS	Yes	Male	3305	9	9	1	-23	Cath	Neg	6	29.8	0.201342	2	47	Cath	Trace	0	61.3	0	3	417	Cath	Trace	13	97.3	0.133607	4	NA	NA	NA	NA	NA	NA	5	NA	NA	NA
92	Yes	Yes	Yes	3	38	5	2	39	White	21.3	No	CS	Yes	Female	3645	7	9	1	-28	Cath	Neg	6	25.9	0.23166	2	NA	NA	NA	NA	NA	NA	3	182	Cath	Neg	8	18.2	0.43956	4	572	Cath	Neg	7	33.8	0.207101	5	NA	NA	NA
93	Yes	No	No	1	28	2	1	41.2	White	34.8	Yes	Vag	Yes	Male	3490	8	9	1	-1138	CC	NA	11	19.3	0.569948	2	NA	NA	NA	NA	NA	NA	3	NA	NA	NA	NA	NA	NA	4	NA	NA	NA	NA	NA	NA	5	NA	NA	NA
[truncated: 3 more columns]
